# Supplementary material for: Selective impact of ALK and MELK inhibition on ERα stability and cell proliferation in cell lines representing distinct molecular phenotypes of breast cancer
Source: Sci Rep. 2024 Apr 8;14:8200. doi: 10.1038/s41598-024-59001-x (PMC11001865; doi:10.1038/s41598-024-59001-x)
Supplement: Supplementary file 1 — Supplementary Table 1. [file 41598_2024_59001_MOESM1_ESM.xlsx]

## Sheet: Means and p Values
depmap_id	cell_line_display_name	lineage_1	lineage_2	lineage_3	lineage_4	RS-0481 (BRD:BRD-A00055058-001-01-0)	oleuropein (BRD:BRD-A00842753-001-01-9)	isoleucine (BRD:BRD-A02232681-001-01-8)	gepefrine (BRD:BRD-A04447196-001-01-8)	cloranolol (BRD:BRD-A04971881-003-01-3)	broxaterol (BRD:BRD-A08316590-001-01-3)	SQ-109 (BRD:BRD-A08772153-001-02-4)	prolylleucylglycinamide (BRD:BRD-A09911125-001-01-4)	dexamethasone (BRD:BRD-A10188456-001-04-9)	glycerol-monolaurate (BRD:BRD-A10773072-001-03-4)	mabuterol (BRD:BRD-A13116749-003-01-6)	peficitinib (BRD:BRD-A14577621-001-01-5)	clofedanol (BRD:BRD-A15687940-001-05-6)	polythiazide (BRD:BRD-A15739803-001-01-0)	misonidazole (BRD:BRD-A16263897-001-06-6)	isavuconazole (BRD:BRD-A17009129-001-01-3)	lercanidipine (BRD:BRD-A18992208-003-02-7)	clorotepine (BRD:BRD-A19053834-050-09-5)	menadione-bisulfite (BRD:BRD-A19777893-236-01-9)	nifenalol (BRD:BRD-A21280314-001-06-8)	xibenolol (BRD:BRD-A21446384-001-01-1)	methoxyphenamine (BRD:BRD-A21474126-001-01-6)	pipecuronium (BRD:BRD-A21544762-303-01-5)	PF-06463922 (BRD:BRD-A23124853-001-01-4)	floctafenine (BRD:BRD-A23418262-001-01-5)	N-acetyl-tyrosine (BRD:BRD-A24857382-001-03-4)	chlortetracycline (BRD:BRD-A25492003-003-14-1)	butofilolol (BRD:BRD-A27274504-001-01-6)	efinaconazole (BRD:BRD-A30774155-001-01-2)	capreomycin (BRD:BRD-A31362467-065-01-3)	oritavancin (BRD:BRD-A33352494-316-01-6)	terodiline (BRD:BRD-A33479817-003-03-7)	hexoprenaline (BRD:BRD-A33894669-065-01-9)	tropesin (BRD:BRD-A34603619-001-01-9)	tetracycline (BRD:BRD-A34788695-003-10-2)	propylhexedrine (BRD:BRD-A35667010-001-01-8)	dromostanolone-propionate (BRD:BRD-A38706605-001-01-2)	A-33903 (BRD:BRD-A40302156-001-01-9)	morinidazole (BRD:BRD-A40546373-001-01-8)	bacampicillin (BRD:BRD-A41698174-003-12-0)	benproperine (BRD:BRD-A42423104-001-01-4)	cyamemazine (BRD:BRD-A42881122-001-01-1)	flumecinol (BRD:BRD-A44181516-001-01-8)	AZD1446 (BRD:BRD-A44188509-001-01-2)
ACH-000927	BT474	Breast	Breast Ductal Carcinoma	ERpos HER2pos	HER2 Amp	0.350516	0.183779	-0.143416	-0.306817	0.161215	-0.295615	-0.290235	0.00447325	0.584217	-0.148102	-0.16398	0.180567	0.0633541	0.0381576	0.0449114	-0.317568	-0.0201468	0.356751	-0.0150495	0.00601214	0.370445	-0.549586	0.0835518	0.136121	0.597487	-0.304022	-0.112739	0.191582	0.109104	0.020117	0.398484	0.00502072	0.0727965	-0.0117989	-0.0713354	-0.102983	-0.119687	-0.348957	0.0845543	-0.147883	-0.103403	-0.14288	-0.060404	-0.183365
ACH-000783	CAMA1	Breast	Breast Carcinoma	ERpos HER2neg	Luminal	-0.404066	0.00555333	-0.185171	0.21568	0.16203	-0.261458	0.115822	0.176546	-0.10995	0.19639	0.0900127	-0.100521	-0.269773	-0.16897	0.265096	0.522637	-0.196092	-0.0280602	0.191696	-0.201949	-0.146762	-0.212715	0.0112205	0.641116	-0.0674291	-0.257906	0.116406	0.190131	-0.163367	-0.455073	-0.0644849	0.0679519	-0.501305	-0.105029	0.112051	0.0319946	0.0100418	0.0292029	-0.252127	-0.0367055	0.362968	0.159657	-0.137643	-0.307734
ACH-000330	EFM19	Breast	Breast Ductal Carcinoma	ERpos HER2neg	Luminal	0.205711	0.283609	0.0934849	0.0190192	0.202346	-0.0206183	0.169509	0.456244	-0.0590418	-0.115204	0.106948	0.788964	-0.024404	-0.0493296	0.354103	0.239663	0.0940613	-0.19431	0.249641	0.0774886	-0.0901969	-0.405838	-0.154495	0.377386	0.177983	-0.160064	0.12885	-0.0356974	0.455649	-0.00305082	0.355251	0.0761159	-0.264653	-0.530165	0.244923	0.238565	0.527627	-0.00158436	-0.260531	0.0159158	0.308107	-0.104764	0.23087	0.102637
ACH-000117	EFM192A	Breast	Breast Adenocarcinoma	ERpos HER2pos	HER2 Amp	0.335257	0.743195	-0.399498	0.438153	0.658442	-0.258761	0.658278	0.102007	0.415417	-0.16079	0.317348	0.789159	0.496032	-0.137159	0.0887153	0.391957	0.256303	0.0692933	0.208759	0.078033	0.00987135	-0.311855	0.181923	-0.391851	-0.0119108	-0.39074	-0.0489264	0.449679	-0.136923	-0.772572	0.682045	-0.10249	0.139271	-0.464502	0.81569	-0.538487	-0.720608	-0.661764	-0.150974	-0.529089	0.279817	0.0368597	-0.230488	-0.276135
ACH-000277	HCC1419	Breast	Breast Ductal Carcinoma	ERpos HER2pos	HER2 Amp	-0.424774	0.0949136	0.0980572	0.265904	0.149174	-0.0385176	0.0637723	0.0448497	0.269151	0.324613	-0.331005	0.0963005	0.0581613	-0.0849658	0.185231	-0.171077	0.436128	0.0369162	-0.124415	0.585468	0.0943561	0.38853	-0.29575	0.37465	0.362431	0.020524	0.23896	0.697195	0.433479	-0.781686	-0.0749224	-0.057469	-0.0238616	-0.160533	0.184696	0.420664	-0.240382	-0.447476	0.0632663	-0.388561	0.027678	-0.36997	-0.387098	0.134508
ACH-000352	HCC1428	Breast	Breast Carcinoma	ERpos HER2neg	Luminal	-0.299953	-0.118169	-0.389452	0.0287284	0.0725984	-0.0184236	0.0166029	-0.142314	0.0569441	-0.5972	0.104953	-0.158281	-0.375792	-0.251351	0.112194	0.103908	-0.0721976	-0.275538	0.552596	-0.404784	0.0552439	-0.404019	-0.193048	-0.0596245	0.0477583	-0.390117	0.0534517	-0.253256	0.0115128	-0.742542	0.260429	0.0191781	-0.318972	-0.120899	0.109564	0.0483833	0.150137	-0.0414795	-0.0611559	-0.247219	-0.00472665	-0.203479	-0.313581	-0.255401
ACH-000019	MCF7	Breast	Breast Carcinoma	ERpos HER2neg	Luminal	-0.172896	0.342746	-0.0210356	0.254906	0.169524	0.102791	0.209911	0.082276	-0.120213	0.130814	0.350515	-0.124882	-0.255661	0.33818	0.0202102	0.109514	0.271805	0.11504	0.300105	0.321204	0.218675	-0.710499	-0.172829	-0.456334	-0.0036723	-0.130585	-0.129164	-0.335115	0.125189	-0.27893	0.372561	-0.0695616	0.10068	-0.0821095	0.361934	0.0855076	-0.45846	0.214395	-0.362114	-0.220542	0.127372	0.220807	0.0490611	-0.0925235
ACH-000759	MDAMB175VII	Breast	Breast Ductal Carcinoma	ERpos HER2neg	HER2 Amp	0.0371307	0.180629	-0.231928	0.091258	-0.0279245	0.180178	-0.241699	0.16154	0.102734	0.011339	0.332363	0.713587	-0.160539	0.141512	0.286618	-0.0187696	0.0999184	0.383963	0.101567	-0.161778	0.0923804	-0.220971	-0.0124422	0.287989	-0.165448	0.323063	0.0195589	0.126981	0.209639	-0.265567	-0.0908844	-0.208674	0.0343309	0.0119065	0.220902	-0.0911794	0.345757	0.0223944	-0.0230579	0.16155	0.162269	0.00574375	-0.029136	-0.0372686
ACH-000934	MDAMB361	Breast	Breast Carcinoma	ERpos HER2pos	HER2 Amp	-0.077915	0.506921	-0.0746355	-0.130631	-0.135174	-0.181165	0.147174	0.273841	-0.263651	0.0714459	-0.264035	-0.0749408	0.147365	0.434901	-0.257573	-0.15988	0.278248	0.0681608	0.401785	-0.10204	-0.120267	-0.152093	-0.145707	0.275419	-0.0194989	-0.626386	0.0461002	0.385096	0.059372	-0.299394	-0.0321383	0.109971	-0.175552	-0.336715	0.0163611	0.0132165	0.381202	-0.22901	0.0756661	-0.0317695	0.25621	0.256935	-0.0286749	0.434054
ACH-000147	T47D	Breast	Breast Ductal Carcinoma	ERpos HER2neg	Luminal	-0.118669	0.261327	-0.0371103	-0.0427902	0.256764	-0.21532	-0.604518	0.412108	0.00742163	-0.427686	-0.0319297	0.737003	-0.251074	0.0480707	0.161796	-0.396314	-0.036576	-0.392646	-0.410359	-0.141761	0.0167812	0.0682917	-0.188136	0.32581	0.116204	0.254897	0.115714	-0.184367	-0.253206	0.137302	-0.0357009	-0.402039	0.207662	-0.687277	0.499288	-0.0898069	0.325858	-0.213261	-0.288045	-0.0401806	0.00940041	-0.0236582	-0.157361	-0.186367
ACH-000097	ZR751	Breast	Breast Ductal Carcinoma	ERpos HER2neg	Luminal	0.276144	-0.50462	0.240587	-0.129679	0.0781181	0.21305	-0.136938	0.222762	-0.144054	-0.423705	0.00979092	0.544533	-0.418662	0.207029	-0.340158	0.386679	-0.317673	-0.109796	-0.528852	0.0933539	0.494288	-0.367631	0.306874	0.295826	0.150908	-0.543967	-0.0143812	-0.128067	0.543381	-0.668213	0.132298	-0.407713	0.0604316	-0.704175	0.842352	0.327161	-0.279542	0.479973	-0.095532	-0.115045	0.592221	-0.0553803	0.342762	0.464356
Mean ERpos cell lines						-0.0266831	0.179989	-0.0954652	0.0639756	0.158828	-0.0721691	0.0097891	0.163121	0.0671796	-0.103462	0.0473619	0.308317	-0.0900902	0.046916	0.0837404	0.0627954	0.0721616	0.00270669	0.0843158	0.0135679	0.0904376	-0.261671	-0.0526216	0.164228	0.10771	-0.200482	0.037621	0.100378	0.126712	-0.373601	0.172994	-0.0881554	-0.0608337	-0.290118	0.303311	0.031185	-0.00709599	-0.10887	-0.115459	-0.143593	0.183447	-0.0200117	-0.0656084	-0.0184762
ACH-000288	BT549	Breast	Breast Ductal Carcinoma	ERneg HER2neg	Basal B	-0.37249	-0.212269	0.512532	-0.136451	0.634281	0.116965	-0.0604859	-0.248431	-0.751517	-0.45399	0.530626	0.0168026	-0.605331	0.0195144	-0.160599	0.233749	-0.192556	-0.376868	-0.757365	0.283665	0.128046	-0.158948	0.185476	-0.570181	-0.0746849	-0.160805	0.0361007	-0.181518	-0.488302	0.0367848	0.423749	-0.456529	0.331537	-0.491885	0.521231	0.0564731	-0.524591	-0.058755	-0.764955	0.0362879	-0.0352493	-0.146644	-0.556025	0.211234
ACH-000212	CAL120	Breast	Breast Carcinoma	ERneg HER2neg	Basal B	0.299657	-0.0967277	-0.0266561	-0.3966	0.0826993	0.0286269	-0.00445733	0.165473	0.129274	0.0282317	0.210061	-0.175114	0.0569578	0.224993	0.0117365	-0.127798	-0.174216	-0.119061	-0.0658595	0.180394	0.155459	-0.0407706	-0.220202	0.33265	0.230477	0.00792333	0.251429	0.0421588	0.0755412	-0.723092	0.0777293	-0.0460627	-0.405336	0.000445105	-0.137807	-0.0812487	-0.0774619	0.0659013	0.0911419	-0.0316866	-0.265023	-0.0328683	-0.0211398	-0.0297612
ACH-000856	CAL51	Breast	Breast Carcinoma	ERneg HER2neg	Basal B	0.0166407	-0.356354	-0.433224	0.172509	-0.109216	-0.0405463	0.17162	0.302235	-0.123281	-0.289486	-0.0206479	-0.123821	-0.0654909	0.240944	0.25432	0.261707	-0.264803	-0.139288	-0.700815	0.127647	-0.267921	-0.538385	-0.179511	-0.0876565	0.0762425	0.0854208	0.324495	0.147276	-0.250535	-0.0607263	0.275697	-0.0757338	-0.293657	-0.316909	0.222506	0.00506698	0.267194	-0.18913	-0.884747	-0.346261	0.176412	-0.038022	-0.607292	0.202725
ACH-000374	HCC1143	Breast	Breast Ductal Carcinoma	ERneg HER2neg	Basal A	-0.348517	0.275903	-0.0368663	-0.302475	-0.014078	0.323996	0.128773	-0.133481	-0.293152	0.0338238	0.169164	0.194459	-0.12913	-0.0515568	-0.00990033	-0.217199	-0.100107	-0.534405	0.294868	-0.0695024	-0.317912	0.0238302	-0.215286	-0.0405132	0.865771	-0.17523	-0.374284	0.2772	-0.309214	0.0742529	-0.00684465	-0.204643	0.0579307	0.0920253	0.295716	-0.234467	-0.843732	-0.239377	0.0594205	-0.29239	0.0285999	-0.131874	-0.0157537	0.00395223
ACH-000699	HCC1395	Breast	Breast Ductal Carcinoma	ERneg HER2neg	Basal B	0.0816869	0.303858	-0.0434155	-0.114936	0.103799	-0.0225482	0.440311	-0.17629	1.11988	0.453038	0.538015	-0.0663829	0.24488	-0.0589315	-0.103727	0.345042	0.96443	0.194309	0.779484	-0.640949	-0.0345428	-0.101252	0.0552196	0.32475	0.00572974	-0.302634	0.168246	-0.116815	0.17506	-0.0948182	-0.281705	0.154054	0.763427	-0.0283639	-0.76762	0.546684	0.354679	-0.214353	0.438774	-0.174914	0.167532	0.14789	0.109538	0.306421
ACH-000624	HCC1806	Breast	Breast Ductal Carcinoma	ERneg HER2neg	Basal A	0.418228	0.0876645	0.133297	0.152273	0.121618	-0.59165	0.503978	0.135177	-0.126162	0.402449	0.306596	-0.264204	0.23218	0.160259	0.487827	0.200908	0.270924	0.330846	0.152214	0.0923356	-0.176383	-0.506398	-0.378592	0.15471	0.458288	-0.284426	-0.0328154	0.442417	0.255081	-0.227785	-0.000305554	-0.15307	0.0687414	0.0114711	-0.0798929	-0.136473	0.149756	-0.329613	0.32637	0.417181	0.24847	-0.0156339	0.386058	-0.23766
ACH-000223	HCC1937	Breast	Breast Ductal Carcinoma	ERneg HER2neg	Basal A	-0.235086	0.277511	-0.12185	0.336636	0.031581	0.284388	0.304051	-0.0642907	-0.328289	0.204328	0.607177	-0.154989	-0.0706771	0.481973	-0.101996	-0.0991037	0.0436027	0.0444901	0.317343	-0.0557996	-0.039845	-0.655722	-0.326396	0.509407	0.0303802	0.0805152	0.274833	-0.112375	0.154391	-0.148308	0.0344966	0.206556	0.0465491	0.0523782	0.346216	0.184761	-0.648152	0.0781866	-0.463767	0.282168	0.0476048	-0.0492893	-0.248543	-0.0407704
ACH-000859	HCC1954	Breast	Breast Ductal Carcinoma	ERneg HER2pos	Basal A	0.165666	0.181758	-0.148512	-0.314305	-0.100141	0.0363723	-0.388094	0.110442	-0.71548	0.10196	0.0133681	-0.0601075	-0.366732	0.262862	0.0870787	-0.0980989	-0.231745	-0.363509	-0.0417756	-0.354435	-0.678176	-0.187226	-0.531921	-0.0707331	0.296394	-0.143799	-0.146809	-0.134069	-0.226075	-1.44086	-0.0170447	-0.945688	0.107582	0.189191	-0.29977	-0.272805	-0.611789	0.094221	0.224884	0.0557233	-0.132979	-0.371273	-0.0393799	0.23934
ACH-000276	HCC38	Breast	Breast Ductal Carcinoma	ERneg HER2neg	Basal A	-0.221678	-0.0151027	-0.182875	0.288178	-0.219408	-0.262912	-0.0686892	-0.0527115	0.368958	0.0345748	0.232807	-0.242933	0.186785	0.339902	0.227213	0.0991454	-0.0211678	-0.0318307	0.112004	0.253988	-0.257602	0.277661	-0.242323	0.629851	-0.100597	0.174537	-0.0804373	0.514388	0.148908	-0.457082	0.850182	0.0063804	0.09632	0.00879087	0.313765	0.341283	0.035614	-0.1244	0.0351382	0.141493	0.725341	0.106618	-0.11432	0.090992
ACH-000643	HDQP1	Breast	Breast Ductal Carcinoma	ERneg HER2neg	Basal A	-0.123435	-0.0719933	-0.0864479	0.251537	0.126362	-0.0569566	-0.0643796	0.219031	-0.789653	0.174835	0.0165445	0.203449	0.119731	0.142311	-0.300984	0.512784	0.534793	-0.237782	0.247144	0.153318	-0.441061	-0.162788	-0.147437	0.183932	0.402185	-0.131136	0.262467	0.302879	0.056165	0.232503	0.193697	-0.0913169	-0.220241	0.255394	0.0663231	-0.306003	-0.230733	0.127913	0.143888	0.0403895	0.174734	0.165737	0.0573304	-0.167673
ACH-000721	HMC18	Breast	Breast Carcinoma	ERneg HER2neg	Basal B	0.151733	0.00892258	-0.203707	-0.00977134	0.123134	-0.0160813	0.246258	0.124079	0.190983	0.0699712	0.289191	-1.15409	-0.00309071	0.0224317	0.115243	0.0215559	-0.375435	0.141338	0.00453872	0.105271	-0.0203866	0.19405	0.1233	0.107807	-0.227343	-0.341773	0.152724	-0.0749402	0.0646623	-0.37346	-0.233463	-0.0384569	-0.0896181	-0.0886012	0.12788	-0.0261345	-0.0932965	0.222001	0.355732	0.108204	0.167802	-0.332663	0.0735504	-0.0562749
ACH-000711	JIMT1	Breast	Breast Ductal Carcinoma	ERneg HER2pos	Basal A	-0.0498456	-0.149168	-0.0740297	0.27575	0.174083	-0.0147953	-0.0902499	0.155956	0.37061	-0.0134882	-0.0457012	-0.0254369	0.0377503	-0.00400789	-0.0653634	0.262953	-0.754738	-0.18315	-0.311053	0.115002	0.051645	-0.107522	-0.123311	-0.295616	0.00058407	-0.169602	-0.0331968	-0.00536651	0.170386	-0.297857	0.057484	-0.0905235	0.0431333	-0.325045	0.304893	-0.0197542	-0.442302	0.0233541	-0.0965339	-0.185541	0.00429774	-0.00263719	-0.0203444	0.00583587
ACH-000768	MDAMB231	Breast	Breast Carcinoma	ERneg HER2neg	Basal B	-0.180427	0.289829	-0.164477	0.0093537	-0.0319426	-0.0826216	-0.288132	0.294062	0.137804	-0.310077	0.115852	0.0468356	-0.0958286	-0.00574111	-0.0250778	0.166144	-0.0960274	-0.017467	-0.146508	0.215704	-0.065446	-0.149814	-0.21118	0.456505	0.365453	0.296582	-0.00509849	0.0477478	0.198423	-0.179646	0.355729	0.167983	-0.155792	-0.208081	0.118747	0.0381871	-0.177369	0.0615439	0.130188	-0.178957	-0.033732	-0.0832418	-0.0323604	-0.280489
ACH-000573	MDAMB436	Breast	Breast Carcinoma	ERneg HER2neg	Basal B	-0.38021	0.155387	-0.0170565	0.569753	-0.100732	-0.150546	0.218952	0.104266	0.24214	-0.139339	0.118674	0.218223	-0.132127	0.336592	0.085654	-0.0265174	0.315563	0.320142	-0.0643945	0.183482	0.179712	-0.0127078	-0.151577	0.00180766	0.0332694	0.00492277	-0.103968	0.085901	0.00946687	-0.287956	0.328155	-0.241051	-0.24282	-0.24605	0.263428	0.485143	-0.181799	-0.136344	0.0133542	0.218535	-0.352456	0.24957	0.0291266	0.248251
ACH-000849	MDAMB468	Breast	Breast Carcinoma	ERneg HER2neg	Basal A	-0.319741		0.115278	-0.743294		0.847456	-0.214604		0.892129				0.415698	0.439161	0.151153		-0.532308	0.191282		0.185833	0.0777444	-0.342003	0.262403		0.81466			-0.240064		-0.132613		0.0484322		-0.481343		0.0886813		0.235197	0.265471	0.0217426				0.415236
Medie ERneg cell lines						-0.0731879	0.0485155	-0.0518673	0.00254386	0.0587171	0.0266098	0.0556567	0.0668227	0.0216162	0.0212022	0.220123	-0.113379	-0.0116284	0.170047	0.0435052	0.109662	-0.0409194	-0.0520635	-0.0128697	0.0517302	-0.113778	-0.164533	-0.140089	0.116909	0.211787	-0.0756789	0.049549	0.0663213	0.00242562	-0.272044	0.146968	-0.117311	0.0076969	-0.105105	0.0925438	0.0446263	-0.215999	-0.0255769	-0.00837609	0.00746499	0.065811	-0.0381666	-0.0713968	0.0607573
Diff ERpos-ERNeg					Diff Erpos-ERNeg	0.0465048	0.131474	-0.0435979	0.0614317	0.100111	-0.098779	-0.0458676	0.0962985	0.0455635	-0.124665	-0.172762	0.421696	-0.0784618	-0.123131	0.0402352	-0.046867	0.113081	0.0547702	0.0971855	-0.0381622	0.204216	-0.0971385	0.0874675	0.0473196	-0.104077	-0.124803	-0.011928	0.0340571	0.124286	-0.101556	0.026026	0.0291558	-0.0685306	-0.185012	0.210768	-0.0134413	0.208903	-0.0832927	-0.107083	-0.151058	0.117636	0.0181549	0.00578845	-0.0792335
pVal ERpos_ERneg					pVal Erpos_Erneg	0.333447	0.116607	0.29779	0.30341	0.114158	0.17949	0.346978	0.0913327	0.402207	0.13244	0.0334768	0.00469499	0.227235	0.0628301	0.310766	0.326196	0.217362	0.294998	0.261426	0.35625	0.0159615	0.191656	0.144301	0.362958	0.181917	0.10991	0.430078	0.377708	0.109461	0.249737	0.408663	0.384599	0.263441	0.0350182	0.0567443	0.44797	0.0898396	0.199003	0.202983	0.0387459	0.113113	0.402754	0.476455	0.20298
[truncated: 4,559 more columns]

## Sheet: Identified drugs
	Drugs with >1 difference in ERpos and a p<0.01	Target	Protein Class	Value
	VE-822 (BRD:BRD-K04701033-001-04-7)	ATR	Kinase	1.43827
	LY2606368 (BRD:BRD-K20463415-300-01-4)	CHEK1	Kinase	1.8833
	BNC105 (BRD:BRD-K20468903-001-01-6)	tubulin polymerization inhibitor	Spindle drug	1.28159
	brigatinib (BRD:BRD-K56981171-001-01-0)	ALK	Kinase	1.35844
	CID-5458317 (BRD:BRD-A08840375-001-01-3)	MPK3	Kinase	1.99041
	BNTX (BRD:BRD-A55484088-050-02-5)	opioid receptor antagonist (OPRD1, OPRK1, OPRM1)	GPCRs	1.71685
	oxyphencyclimine (BRD:BRD-A58193911-003-18-7)	cholinergic receptor antagonist	GPCRs	1.39856
	lanatoside-C (BRD:BRD-A64242993-001-05-6)	cardiac glycoside	cardiac glycoside	1.22879
	peruvoside (BRD:BRD-A72716251-001-01-5)	cardiac glycoside	cardiac glycoside	1.65167
	colchicine (BRD:BRD-K00259736-001-16-4)	microtubule inhibitor	Spindle drug	1.60846
	TAK-901 (BRD:BRD-K01683783-001-02-6)	AURKB	Kinase	2.15599
	CHIR-124 (BRD:BRD-K02241333-001-02-7)	CHEK1	Kinase	1.66207
	PF-477736 (BRD:BRD-K03063480-001-05-8)	CHEK1	Kinase	1.50329
	PF-477736 (BRD:BRD-K03063480-001-06-6)	CHEK1	Kinase	1.55304
	CCT137690 (BRD:BRD-K03289018-001-02-7)	AURKA, AURKB	Kinase	1.46207
	cobimetinib (BRD:BRD-K03390685-001-01-7)	TOP2A	DNA polimerase	1.37333
	curcumin (BRD:BRD-K07572174-001-39-4)	multitarget	other	1.55711
	TAS-103 (BRD:BRD-K09426783-300-01-0)	TOP1	DNA polimerase	1.73838
	teniposide (BRD:BRD-K10362825-001-03-4)	TOP2A	DNA polimerase	1.39513
	ER-27319 (BRD:BRD-K11927976-050-02-9)	SYK	Kinase	1.3616
	midostaurin (BRD:BRD-K13646352-001-03-8)	multitarget (FLT3 inhibitor, KIT inhibitor, PKC inhibitor)	Kinase	1.44214
	LY2603618 (BRD:BRD-K14109347-001-03-4)	CHEK1	Kinase	1.54301
	TG-02 (BRD:BRD-K14560436-001-01-4)	multitarget (CDK inhibitor, FLT3 inhibitor, JAK inhibitor)	Kinase	1.6659
	BAY-11-7082 (BRD:BRD-K15025317-001-15-1)	RELA (NFkB pathway inhibitor)	transcription factor	1.31114
	stattic (BRD:BRD-K17061841-001-03-5)	undefined	other	1.70873
	LY2874455 (BRD:BRD-K17203476-001-01-9)	FGFR antagonist	Kinase	1.6214
	digitoxigenin (BRD:BRD-K18518344-001-15-9)	cardiac glycoside	cardiac glycoside	1.61387
	NSC-697923 (BRD:BRD-K20605374-001-05-4)	UBE2N	UPS	1.4297
	NVP-TAE226 (BRD:BRD-K21025364-001-04-9)	PTK2	Kinase	1.42156
	AV-412 (BRD:BRD-K23190681-001-01-1)	EGFR	Kinase	1.55954
	AT-9283 (BRD:BRD-K24576554-001-04-8)	AURKA, AURKB	Kinase	1.54069
	AZD3463 (BRD:BRD-K24593301-001-02-3)	ALK	Kinase	1.61039
	KX2-391 (BRD:BRD-K29968218-001-03-2)	SRC	Kinase	1.3648
	ouabain (BRD:BRD-K33277808-331-01-3)	cardiac glycoside	cardiac glycoside	1.34932
	tetramethylthiuram-monosulfide (BRD:BRD-K36889451-001-01-1)	unknown	other	1.32576
	LY2183240 (BRD:BRD-K37865504-001-04-1)	FAAH	metabolic	1.50898
	VER-49009 (BRD:BRD-K38548312-001-01-0)	HSP90AA1	chaperone	1.49369
	CR8-(R) (BRD:BRD-K40331046-305-01-5)	CCNA2 (CDK inhibitor)	Kinase	1.57057
	NVP-AUY922 (BRD:BRD-K41859756-001-06-8)	HSP90AA1	chaperone	1.674
	BMS-387032 (BRD:BRD-K43389698-001-09-9)	CDK2 (CDK inhibitor)	Kinase	1.59994
	Y-27632 (BRD:BRD-K44084986-300-08-4)	rho associated kinase inhibitor	Kinase	1.24769
	7-hydroxystaurosporine (BRD:BRD-K45293975-001-02-0)	multitarget	other	1.40577
	NVP-TAE684 (BRD:BRD-K50140147-001-10-1)	ALK	Kinase	1.46959
	fenbendazole (BRD:BRD-K51318897-001-15-3)	antielmintic	antielmintic	1.40982
	MK-1775 (BRD:BRD-K54256913-001-08-7)	Wee	Kinase	2.11449
	AP26113 (BRD:BRD-K56032964-001-02-1)	ALK	Kinase	1.63072
	dacinostat (BRD:BRD-K56957086-001-06-3)	HDAC inhibitor	HDAC inhibitor	1.73963
	hesperadin (BRD:BRD-K58122457-001-02-2)	AURKB	Kinase	1.52737
	AT13387 (BRD:BRD-K58435339-001-03-0)	HSP90AA1	chaperone	1.21245
	PHA-848125 (BRD:BRD-K60997853-001-02-3)	CDK inhibitors	Kinase	1.22247
	paclitaxel (BRD:BRD-K62008436-001-22-1)	tubulin polymerization inhibitor	Spindle drug	1.76825
	AZ960 (BRD:BRD-K64888243-001-03-7)	JAK2	Kinase	1.28882
	cephalomannine (BRD:BRD-K68904758-001-03-5)	DNA polymerase inhibitor	DNA polimerase	1.51285
	vinorelbine (BRD:BRD-K69280563-001-01-8)	tubulin polymerization inhibitor	Spindle drug	1.52725
	volasertib (BRD:BRD-K69776681-001-03-8)	PLK1	Kinase	1.34675
	epothilone-A (BRD:BRD-K71823332-001-03-7)	microtubule stabilizing agent	Spindle drug	1.64364
	AZD5438 (BRD:BRD-K72414522-001-06-7)	CDK inibitor	Kinase	1.53303
	WZ-3146 (BRD:BRD-K73293050-001-03-1)	EGFR	Kinase	1.20353
	SCH-900776 (BRD:BRD-K75009076-001-02-1)	CHEK1	Kinase	1.31498
	KPT-276 (BRD:BRD-K75352575-001-01-3)	XPO1 (exportin antagonist)	other	1.28911
	oxaliplatin (BRD:BRD-K78960041-001-05-7)	DNA inhibitor	DNA polimerase	1.242
	albendazole (BRD:BRD-K79131256-001-17-9)	antielmintic	antielmintic	1.25707
	decitabine (BRD:BRD-K79254416-001-22-6)	DNA methyltransferase inhibitor	DNA polimerase	1.27761
	NSC-632839 (BRD:BRD-K81197548-003-01-4)	USP1	UPS	1.42964
	NMS-1286937 (BRD:BRD-K83699324-001-01-1)	PLK1	Kinase	1.89111
	JNJ-26481585 (BRD:BRD-K83837640-001-04-8)	HDAC inhibitor	HDAC inhibitor	1.3609
	alvespimycin (BRD:BRD-K83988098-001-02-0)	HSP90AA1	chaperone	1.32233
	dovitinib (BRD:BRD-K85402309-001-06-6)	RTK	Kinase	1.35241
	AZD7762 (BRD:BRD-K86525559-001-04-5)	CHEK1	Kinase	2.02059
	AZD7762 (BRD:BRD-K86525559-001-07-8)	CHEK1	Kinase	2.47234
	anisomycin (BRD:BRD-K91370081-001-25-1)	DNA synthesis inhibitor	DNA polimerase	1.71192
	GSK461364 (BRD:BRD-K92428232-001-10-6)	PLK1	Kinase	1.80225
	10-deacetylbaccatin (BRD:BRD-K96631475-001-02-4)	taxol microtubule	Spindle drug	1.71562

## Sheet: Kinase inhibitors
	Drugs with >1 difference in ERpos and a p<0.01	Target	Protein Class	Value
	VE-822 (BRD:BRD-K04701033-001-04-7)	ATR	Kinase	1.43827
	LY2606368 (BRD:BRD-K20463415-300-01-4)	CHEK1	Kinase	1.8833
	brigatinib (BRD:BRD-K56981171-001-01-0)	ALK	Kinase	1.35844
	CID-5458317 (BRD:BRD-A08840375-001-01-3)	MPK3	Kinase	1.99041
	TAK-901 (BRD:BRD-K01683783-001-02-6)	AURKB	Kinase	2.15599
	CHIR-124 (BRD:BRD-K02241333-001-02-7)	CHEK1	Kinase	1.66207
	PF-477736 (BRD:BRD-K03063480-001-05-8)	CHEK1	Kinase	1.50329
	PF-477736 (BRD:BRD-K03063480-001-06-6)	CHEK1	Kinase	1.55304
	CCT137690 (BRD:BRD-K03289018-001-02-7)	AURKA, AURKB	Kinase	1.46207
	ER-27319 (BRD:BRD-K11927976-050-02-9)	SYK	Kinase	1.3616
	midostaurin (BRD:BRD-K13646352-001-03-8)	multitarget (FLT3 inhibitor, KIT inhibitor, PKC inhibitor)	Kinase	1.44214
	LY2603618 (BRD:BRD-K14109347-001-03-4)	CHEK1	Kinase	1.54301
	TG-02 (BRD:BRD-K14560436-001-01-4)	multitarget (CDK inhibitor, FLT3 inhibitor, JAK inhibitor)	Kinase	1.6659
	LY2874455 (BRD:BRD-K17203476-001-01-9)	FGFR antagonist	Kinase	1.6214
	NVP-TAE226 (BRD:BRD-K21025364-001-04-9)	PTK2	Kinase	1.42156
	AV-412 (BRD:BRD-K23190681-001-01-1)	EGFR	Kinase	1.55954
	AT-9283 (BRD:BRD-K24576554-001-04-8)	AURKA, AURKB	Kinase	1.54069
	AZD3463 (BRD:BRD-K24593301-001-02-3)	ALK	Kinase	1.61039
	KX2-391 (BRD:BRD-K29968218-001-03-2)	SRC	Kinase	1.3648
	CR8-(R) (BRD:BRD-K40331046-305-01-5)	CCNA2 (CDK inhibitor)	Kinase	1.57057
	BMS-387032 (BRD:BRD-K43389698-001-09-9)	CDK2 (CDK inhibitor)	Kinase	1.59994
	Y-27632 (BRD:BRD-K44084986-300-08-4)	rho associated kinase inhibitor	Kinase	1.24769
	NVP-TAE684 (BRD:BRD-K50140147-001-10-1)	ALK	Kinase	1.46959
	MK-1775 (BRD:BRD-K54256913-001-08-7)	Wee	Kinase	2.11449
	AP26113 (BRD:BRD-K56032964-001-02-1)	ALK	Kinase	1.63072
	hesperadin (BRD:BRD-K58122457-001-02-2)	AURKB	Kinase	1.52737
	PHA-848125 (BRD:BRD-K60997853-001-02-3)	CDK inhibitors	Kinase	1.22247
	AZ960 (BRD:BRD-K64888243-001-03-7)	JAK2	Kinase	1.28882
	volasertib (BRD:BRD-K69776681-001-03-8)	PLK1	Kinase	1.34675
	AZD5438 (BRD:BRD-K72414522-001-06-7)	CDK inibitor	Kinase	1.53303
	WZ-3146 (BRD:BRD-K73293050-001-03-1)	EGFR	Kinase	1.20353
	SCH-900776 (BRD:BRD-K75009076-001-02-1)	CHEK1	Kinase	1.31498
	NMS-1286937 (BRD:BRD-K83699324-001-01-1)	PLK1	Kinase	1.89111
	dovitinib (BRD:BRD-K85402309-001-06-6)	RTK	Kinase	1.35241
	AZD7762 (BRD:BRD-K86525559-001-04-5)	CHEK1	Kinase	2.02059
	AZD7762 (BRD:BRD-K86525559-001-07-8)	CHEK1	Kinase	2.47234
	GSK461364 (BRD:BRD-K92428232-001-10-6)	PLK1	Kinase	1.80225
